# Supplementary material for: Relationship between TIA minus C0-7 angle and C2-7 SVA: analysis of 113 symptomatic patients
Source: BMC Musculoskelet Disord. 2022 Apr 8;23:338. doi: 10.1186/s12891-022-05301-0 (PMC8991799; doi:10.1186/s12891-022-05301-0)
Supplement: Supplementary file 1 — Additional file 1. [file 12891_2022_5301_MOESM1_ESM.xlsx]

## Sheet: Sheet1
Name	Sex	Age	CL	T1S	O-C2	TIA	C0-7	TIA-C07	C2-7SVA(mm)
陈三会	M	56	42.8	33.9	20.3	78.7	63.1	15.6	3.9
佟德宝	M	78	25.8	27.4	19.6	72.2	45.4	26.8	5.3
李洪军	M	54	9.1	22.2	36	68.4	45.1	23.3	5.5
冯英儒	M	62	8.4	29.2	34.6	82.9	43	39.9	7.7
张冬生	M	58	17.1	23.3	30.7	67.3	47.8	19.5	9
马文佐	M	68	9.6	27.6	24.9	81	34.5	46.5	9.3
李林云	M	66	32.5	31.5	28.5	85.4	61	24.4	9.7
范德胜	M	58	-15.4	12.5	44.9	69.8	29.5	40.3	9.7
贾子凌	M	56	25.9	35.1	33.5	71.7	59.4	12.3	11.2
郭文璋	M	68	19.2	21.4	16.1	76.1	35.3	40.8	11.3
吕文忠	M	65	10.5	24.7	34.7	69.1	45.2	23.9	11.4
孙立成	M	64	21.2	26.4	30.1	72.5	51.3	21.2	11.9
张庆春	M	56	22.9	27.7	40.9	81.8	63.8	18	12.2
周克成	M	60	34.3	32.9	35	89.7	69.3	20.4	12.3
孙元堂	M	62	1.9	18.5	30.2	67	32.1	34.9	12.9
孙利民	M	66	8.6	25.1	36.5	75.1	45.1	30	14.4
王洋	M	47	21.7	27.6	37.7	78.6	59.4	19.2	16.2
付全江	M	58	32.4	31.1	25.1	83.4	57.5	25.9	17.4
汪百坤	M	58	25.1	23.4	20.5	69.9	45.6	24.3	17.4
王金礼	M	51	12.5	25	35.2	69.6	47.7	21.9	18
张春祥	M	72	-7.3	18.3	37	70.5	29.7	40.8	18.6
徐俊青	M	62	21.8	23.3	29	79.4	50.8	28.6	18.7
杨坡	M	44	6.4	16.6	24.1	71.6	30.5	41.1	19.5
王德强	M	66	4.6	29.1	41.7	73.4	46.3	27.1	20.1
陈自清	M	67	22.3	31.3	38.2	80.9	60.5	20.4	20.9
吴君算	M	60	2.1	17.4	30.1	60.2	32.2	28	21.2
张少兵	M	58	3.9	20.4	35.6	77	39.5	37.5	21.3
李保	M	63	19.7	34.1	33.9	84.6	53.6	31	22
满降龙	M	68	25	30.3	7.7	76.6	32.7	43.9	23
贾庆伟	M	65	16.6	36.3	41.9	76.6	58.5	18.1	23.5
贾彦明	M	54	10.4	30.6	34.4	80.7	44.8	35.9	23.6
刘兵	M	61	22.6	26.9	24.4	78.9	47	31.9	23.7
孔庆国	M	75	2.9	34.9	34.6	83.2	37.5	45.7	24
张堃	M	68	0.7	16.9	39.8	67.5	40.5	27	24.6
徐惠山	M	71	22.6	25.3	30	80.4	52.6	27.8	25.6
代德利	M	62	24.4	37.4	14.7	76.3	39.1	37.2	25.6
郝利	M	54	25.3	31.3	8.9	71.1	34.2	36.9	28
王捷	M	60	0.9	38.4	38	78.6	38.9	39.7	29
王书琨	M	78	27	30.6	31.5	84	58.5	25.5	29
刘庆江	M	57	30.3	59	16.8	85.2	47.1	38.1	29.3
张树平	M	63	15.9	29.1	31.2	68.4	47.1	21.3	30
薛洪林	M	77	23.6	29.9	8.5	91.7	32.1	59.6	30.9
常建忠	M	54	25	31.9	21.7	78.8	46.7	32.1	31.2
周凤海	M	65	4.4	21.4	31.8	83	36.2	46.8	31.2
赵学增	M	74	6.4	34	30.8	82.6	37.2	45.4	32.5
任继祥	M	58	4.9	14.7	27.4	81.6	32.3	49.3	32.7
王全有	M	47	14.1	33.6	32.3	95	46.4	48.6	33.3
罗立营	M	43	16.4	31.3	26.2	87.3	42.6	44.7	35
吴家民	M	59	7.7	21.6	5.6	83.6	13.3	70.3	35.5
温跃宗	M	35	-3.5	26.6	27.4	74.5	23.9	50.6	36
刘启茹	M	54	-3.6	14.7	36.3	64.6	32.7	31.9	39.5
周连喜	M	65	5.9	42.8	30.9	96.7	36.8	59.9	41.6
孙建国	M	55	13.4	29.7	23.6	89.2	37	52.2	41.9
骆喜文	M	55	25	39.1	5.2	86.8	30.2	56.6	43.3
李尉	M	45	0.4	26.2	26.2	85	26.6	58.4	45.9
张宝华	M	60	8.5	21.9	27.2	86.5	35.7	50.8	47.2
薛宝林	M	76	-2.1	27.2	32.5	87.3	30.4	56.9	50
吴险峰	M	62	8	39.6	24.5	91.6	32.5	59.1	52.6
张连群	M	57	3.8	41.3	37.3	100.3	41.1	59.2	55.2
辛净霞	F	41	11.1	19.5	25.2	65.8	36.3	29.5	0
杨慧玲	F	49	10.1	18.6	29.1	64	39.2	24.8	4.4
陆荣	F	51	25.4	21.9	37.7	79.8	63.1	16.7	4.7
王金荣	F	60	20.8	25.7	31.1	67	51.9	15.1	5.2
张敬兰	F	64	3.6	9.6	35.2	75	38.8	36.2	6
闫亚平	F	58	28	23	30.6	76.5	58.6	17.9	6.9
张淑珍	F	54	20.7	29.5	36.8	73.6	57.5	16.1	7.1
胡春兰	F	60	34.3	29.7	28.1	85	62.4	22.6	7.2
雷红英	F	50	14.7	25.3	41.7	62.6	56.4	6.2	7.6
向玉贞	F	52	13.1	12.8	27.4	70	40.5	29.5	8.4
孙慧娟	F	57	19.2	31.2	29.5	80.2	48.7	31.5	8.9
刘洁	F	56	13.7	21.9	38.7	82.7	52.4	30.3	9.4
张连花	F	54	8.4	22.3	35.2	75.8	43.6	32.2	10.2
王湜	F	63	39.3	34.5	21.1	79.3	60.4	18.9	10.3
马文英	F	46	4.9	11.2	28.4	79.8	33.3	46.5	11.2
郭兰霞	F	60	24.6	32.4	29.3	78	53.9	24.1	11.6
王如玲	F	55	-3.4	18.2	41.4	56.6	38	18.6	11.7
胡艳花	F	40	13.1	34.3	18.6	65.5	31.7	33.8	11.7
赵颖	F	35	6.9	15.3	40	64.2	46.9	17.3	13
胡秀荣	F	63	27.4	37.9	28.5	79.6	55.9	23.7	13.8
程青菊	F	60	20.4	32.1	23.6	77	44	33	15.3
高燕芬	F	65	13.8	37.2	28.8	65.4	42.6	22.8	17
郭洁	F	64	-4.9	20.9	44.9	82.7	40	42.7	17.2
魏梦莉	F	70	24.8	28.5	12.7	72.6	37.5	35.1	17.7
宫秀慧	F	74	9.6	27.6	29.6	70.5	39.2	31.3	17.8
刘英	F	45	18.6	20.1	27.2	64.4	45.8	18.6	17.9
孔秀桃	F	49	0.3	18	37.8	67.5	38.1	29.4	18
杨秋萍	F	59	13	21.3	37.6	68.5	50.6	17.9	18.3
周莉	F	69	15.6	19	23.8	62.6	39.4	23.2	18.4
甄云	F	73	10	24.1	26	63.2	36	27.2	18.6
康桂芝	F	83	6.7	23.1	27.1	53.9	33.8	20.1	18.7
那淑仪	F	80	36.7	36.9	24.8	79.9	61.5	18.4	18.7
郑淑敏	F	71	33.2	38.9	26.2	88.1	59.4	28.7	20.3
赵春侠	F	43	-4.5	19.4	35.3	48.4	30.8	17.6	20.4
任凤荣	F	73	14.3	24	34	74.5	48.3	26.2	20.5
王秀英	F	63	3.9	13.8	19.1	87.4	23	64.4	20.9
程玉丽	F	61	13.4	38.6	39.3	71.4	52.7	18.7	22.3
乔刘玲	F	47	4	21	31	77.8	35	42.8	24
藏宁	F	46	2.5	20.8	27.5	68.7	30	38.7	24.2
杨莉	F	64	-6.2	21.5	18	68.1	11.8	56.3	24.7
陈永红	F	62	19.5	37.2	26.5	85.7	46	39.7	25.3
庞淑玲	F	64	4	16.5	22	79.1	26	53.1	26
满瑞娟	F	65	18.9	30	23.2	74.9	42.1	32.8	26.3
秦凤兰	F	69	11.5	24.7	19.3	74.4	30.8	43.6	26.5
冉淑兰	F	63	0.9	14.5	22.4	53.6	23.3	30.3	26.6
乔国顺	F	65	8.8	26.1	35.2	68.2	44	24.2	27
赵玉慧	F	52	13.6	23.9	30.2	75.2	43.8	31.4	27.6
李冬艳	F	59	15.4	30.8	44.8	81.6	60.2	21.4	28.6
刘彩霞	F	51	2.4	24.8	33	69.9	35.4	34.5	28.7
杨娟娟	F	62	12.3	27.6	42.6	87.5	54.9	32.6	29
李玉贞	F	74	2.4	17.8	21.8	54.5	24.2	30.3	29.5
付京涛	F	47	27.8	22.6	24.5	77.8	52.3	25.5	34.7
杨淑兰	F	77	17.4	32	21.4	90.7	38.8	51.9	35
邓秀琴	F	65	6.1	24.3	35.7	87.7	41.8	45.9	37.2
